# Supplementary material for: Preliminary Experience with Extradural Clinoidectomy and Lamina Terminalis Fenestration in Anterior Communicating Artery Aneurysm Surgery: A Matched Case–Control Study
Source: J Clin Med. 2025 Oct 20;14(20):7413. doi: 10.3390/jcm14207413 (PMC12565495; doi:10.3390/jcm14207413)
Supplement: Supplementary file 1 [file jcm-14-07413-s001.zip]

Archive with 2 entries (1 files):
- Video S1/
- Video S1/Acom_ELTF_compressed.mp4
